# Supplementary material for: Transcriptome and chemical analyses revealed the mechanism of flower color formation in Rosa rugosa
Source: Front Plant Sci. 2022 Sep 23;13:1021521. doi: 10.3389/fpls.2022.1021521 (PMC9539313; doi:10.3389/fpls.2022.1021521)
Supplement: Supplementary file 4 [file Table_2.xlsx]

## Sheet: Sheet1
Supplementary Table 2 The list of qRT-PCR primer sequences.
Gene ID	Annotation	Primer sequences	Tm (ºC)
evm.TU.Chr1.3153	AOMT	AAGGGAGCTTCGATTTTGCATT	63
		TCCTCAGGTTCTGCAACTGTTC	62
evm.TU.Chr3.372	CHI	GTTAAGTTCACGGCGATTGG	61
		GGACCTGTAACGATCTCCCTG	61
evm.TU.Chr1.4061	MYB4	GCGACAAGCAAGACACGAACA	65
		TACGCCAACAACCCTCACCAT	65
evm.TU.Chr2.1593	FLS	GTGGAGTTCATCAGGTCAGA	58
		CAATGGCCTCGTTAGAAATG	58
evm.TU.Chr2.102	LRR	TGCGAGACCCTGCTAATTCG	64
		TTCGTCGAAGCTTCCCTCCT	64
evm.TU.Chr2.2070	MYC1	GGACGATCAACGCACGAGAT	61
		CCCGCTTCGCAGCTCTTT	61
evm.TU.Chr3.826	MYB90	TTACCAACAGCACCACCACAA	62
		AAGAAGTCGTCCTCTAAACCAAGA	60
evm.TU.Chr3.4758	GT1	GGGATGAAATAAGAGGGAGGGTTT	64
		GCCAAGGAAGCAACAGAAGAC	61
evm.TU.Chr3.5017	TTG1	TAGGGTTTTCGCCTCCGTCTC	65
		TCAGGTCCTGCTTGTTCCAGG	65
evm.TU.Chr4.2296	AN11	CGACGTGTGGCAACATCAAGT	64
		GAGCTACCAGTTGGGTGTCCA	63
evm.TU.Chr5.144	MYB5	GCCTCCTCGGCAATAGATGGT	65
		AGTGGCTTGTGGGTTCTTGGA	64
evm.TU.Chr6.767	CCoAOMT	AGTGTGTATCCTCGTGAACCA	58
		GCATGGCTAGTAGCTGACCTC	59
evm.TU.Chr6.995	F3'H	CTTGGTCATGGCTATTCCTTC	59
		CCATTGATGAGGTTGAGGTT	58
evm.TU.Chr6.1383	F3H	AAGAAGATCGTCGAGGCCTG	62
		TGGCAAAGCGAAGAACTCTC	61
evm.TU.Chr7.4253	GT1	GGGTGGTGAAAAAGCCACCTG	66
		CTTGCGGCAAAAGAGCTTCCA	67
evm.TU.Chr7.4307	MYB330	AAGACCAACGCCTCATCGACT	63
		CAGCTCTTGCCGCATCTAAGC	64
