# Supplementary material for: Transcriptome and chemical analyses revealed the mechanism of flower color formation in Rosa rugosa
Source: Front Plant Sci. 2022 Sep 23;13:1021521. doi: 10.3389/fpls.2022.1021521 (PMC9539313; doi:10.3389/fpls.2022.1021521)
Supplement: Supplementary file 5 [file Table_3.xlsx]

## Sheet: sheet1
Supplementary Table 3 Overview of the transcriptome sequencing dataset and quality check.
Samples	Raw reads	Clean reads	Error rate/%	Q20/%	Q30/%	GC/%	Map rate
7-23_1	55871990	54854222	0.03	96.78	91.35	46.07	74.78
7-23_2	46644844	45556674	0.03	97.05	91.94	46.1	74.93
7-23_3	54572012	53776854	0.03	97.61	93.23	46.33	75.4
8-37_1	48314168	46782580	0.03	97.71	93.45	45.58	84.95
8-37_2	61520462	59551002	0.03	97.55	93.09	45.77	85.22
8-37_3	49756614	47867858	0.03	97.65	93.34	45.19	84.84
8-16_1	49550220	48243032	0.03	97.69	93.73	46.36	84.14
8-16_2	47919988	46508076	0.02	97.98	94.36	46.01	84.8
8-16_3	47128182	45684680	0.03	97.7	93.56	45.65	79.66
