# Supplementary material for: Transcriptome and chemical analyses revealed the mechanism of flower color formation in Rosa rugosa
Source: Front Plant Sci. 2022 Sep 23;13:1021521. doi: 10.3389/fpls.2022.1021521 (PMC9539313; doi:10.3389/fpls.2022.1021521)
Supplement: Supplementary file 6 [file Table_4.xlsx]

## Sheet: 8-37 VS. 7-23
Supplementary Table 4 The list of identified structural genes with different expressions in three R. rugosa germplasms.
Gene_Name	Gene_ID	8-37_1	8-37_2	8-37_3	7-23_1	7-23_2	7-23_3	8-37	7-23	log2FoldChange	P-value	Padj
PAL	evm.TU.Chr4.1818	37.858	16.0975	35.6264	4786.56	6102.46	4839.02	29.8606	5242.68	-7.50396	1.01465e-209	5.31034e-208
CHS	evm.TU.Chr3.242	111.928	79.2493	144.125	9244.87	9673.65	10842.7	111.767	9920.42	-6.48942	3.24983e-300	3.24487e-298
	evm.TU.Chr3.237	36.212	30.9568	64.7753	2309.25	3245.8	2535.61	43.9813	2696.89	-5.95983	6.98023e-135	1.92312e-133
	evm.TU.Chr3.238	8.23	14.8592	12.9551	4646.92	6495.3	4923.85	12.0148	5355.36	-8.77071	6.94946e-156	2.34623e-154
F3H	evm.TU.Chr6.1383	419.73	501.499	479.337	3349.02	3650.51	3517.03	466.855	3505.52	-2.90516	6.84321e-161	2.40555e-159
F3'H	evm.TU.Chr7.508	1.646	13.621	0	498.122	484.016	499.072	5.08899	493.737	-6.53798	8.64731e-10	2.27852e-09
ANS	evm.TU.Chr7.1925	1203.23	1150.35	1284.17	4622.13	4972.84	5055.12	1212.58	4883.36	-2.01091	9.12709e-106	1.86631e-104
LAR	evm.TU.Chr1.3606	51.026	48.2925	45.3427	1056.7	1097.75	1006.81	48.2204	1053.75	-4.44969	2.91882e-128	7.53992e-127
AOMT	evm.TU.Chr1.3153	306.156	274.896	301.205	8.46323	11.1183	6.81116	294.086	8.79756	5.07914	1.51219e-67	1.88318e-66
UGT75C1	evm.TU.Chr3.3926	0	0	1.61938	28.4123	20.7541	25.387	0.539794	24.8512	-5.54379	1.89207e-05	3.74016e-05
	evm.TU.Chr1.1619	200.812	198.123	136.028	37.48	26.6839	39.0094	178.321	34.3911	2.36997	3.46502e-18	1.39737e-17
	evm.TU.Chr1.1629	0	2.47654	0	26.5987	46.6968	24.7679	0.825514	32.6878	-5.07965	1.31661e-05	2.63312e-05
	evm.TU.Chr1.1622	951.388	905.176	961.913	11.4858	11.8595	12.3839	939.492	11.9098	6.30108	1.92587e-166	7.06997e-165
	evm.TU.Chr1.1625	16.46	17.3358	12.9551	0	0	0	15.5836	0	7.02409	4.83041e-07	1.07569e-06
	evm.TU.Chr1.1591	31.274	43.3395	27.5295	204.327	204.577	193.189	34.0477	200.697	-2.53648	9.00105e-23	4.31025e-22
	evm.TU.Chr1.1595	0	19.8123	3.23876	113.649	75.6044	148.607	7.6837	112.62	-3.84002	0.00147094	0.00244711
BZ1	evm.TU.Chr5.5328	0	0	0	15.1129	6.67097	26.6254	0	16.1364	-5.88447	5.41594e-05	0.000102983
	evm.TU.Chr3.5093	4.938	3.71481	0	112.44	82.2753	118.886	2.88427	104.534	-5.15219	1.06741e-14	3.67646e-14
	evm.TU.Chr6.1665	526.72	650.092	712.528	45.9433	31.8724	50.1549	629.78	42.6569	3.87544	1.02774e-75	1.44473e-74
	evm.TU.Chr5.754	4653.24	5931.31	4385.28	13.9039	20.0129	11.7647	4989.95	15.2272	8.37687	9.96932e-289	9.32579e-287
	evm.TU.Chr2.905	59.256	64.3901	76.1109	2700.98	3376.25	2521.37	66.5857	2866.2	-5.4296	5.59148e-178	2.23635e-176
	evm.TU.Chr3.3168	0	0	0	10.2768	36.3197	9.90714	0	18.8346	-6.09822	2.97673e-05	5.77802e-05
	evm.TU.Chr6.1685	3.292	0	8.09691	36.8755	25.2015	33.4366	3.7963	31.8379	-3.16019	3.5238e-05	6.80192e-05
	evm.TU.Chr2.1098	0	24.7654	16.1938	0	1.48244	0	13.6531	0.494146	4.89953	0.00311373	0.00501162
	evm.TU.Chr3.1702	4514.98	4415.67	4924.54	111.836	99.3234	92.8794	4618.4	101.346	5.50841	0	0
	evm.TU.Chr6.5285	1662.46	1622.13	1664.72	7.2542	9.63585	4.33437	1649.77	7.07481	7.89297	3.70076e-178	1.48225e-176
	evm.TU.Chr6.5291	60.902	33.4333	55.059	7.85872	9.63585	6.81116	49.7981	8.10191	2.6172	1.50106e-08	3.67333e-08
GT1	evm.TU.Chr7.4253	21.398	17.3358	19.4326	273.846	305.382	286.688	19.3888	288.639	-3.90725	1.83282e-42	1.47532e-41
	evm.TU.Chr7.4258	11.522	7.42962	3.23876	88.8639	74.8632	107.121	7.3968	90.2827	-3.61362	1.25476e-13	4.11248e-13
	evm.TU.Chr3.4755	14.814	12.3827	1.61938	169.869	219.401	181.425	9.60536	190.232	-4.28043	1.89243e-25	9.87859e-25
	evm.TU.Chr5.3276	0	0	0	21.1581	31.8724	22.9103	0	25.3136	-6.52766	6.0507e-07	1.33739e-06
	evm.TU.Chr3.4758	159.662	151.069	157.08	773.177	798.293	924.46	155.937	831.977	-2.41772	1.73776e-58	1.8841e-57

## Sheet: 8-16 VS. 7-23 
Supplementary Table 4 The list of identified structural genes with different expressions in three R. rugosa germplasms.
Gene_Name	Gene_ID	8-16_1	8-16_2	8-16_3	7-23_1	7-23_2	7-23_3	8-16	7-23	log2FoldChange	P-value	Padj
PAL	evm.TU.Chr4.1818	66.3772	83.6933	120.968	4898.25	6142.94	4939.97	90.3463	5327.05	-5.89283	5.16116e-226	3.3722e-224
4CL	evm.TU.Chr3.5119	187.833	228.762	279.034	2240.65	2540.59	2210.5	231.876	2330.58	-3.33363	7.79899e-115	1.85574e-113
CHS	evm.TU.Chr3.242	583.272	550.981	804.843	9460.58	9737.83	11069	646.365	10089.1	-3.96664	2.37573e-162	8.96255e-161
	evm.TU.Chr3.237	70.614	53.0058	58.0649	2363.14	3267.33	2588.51	60.5615	2739.66	-5.49804	2.5772e-173	1.07179e-171
	evm.TU.Chr3.238	15.5351	15.3438	32.2583	4755.35	6538.39	5026.57	21.0457	5440.1	-8.04257	8.03967e-196	4.07508e-194
F3H	evm.TU.Chr6.1383	621.403	578.879	437.099	3427.17	3674.72	3590.41	545.794	3564.1	-2.70445	1.90291e-94	3.59909e-93
FLS	evm.TU.Chr2.1593	206.193	179.941	195.162	1404.27	1824.3	1246.53	193.765	1491.7	-2.94437	2.26535e-65	2.78621e-64
F3'H	evm.TU.Chr7.508	29.6579	23.7131	12.9033	509.744	487.227	509.484	22.0914	502.152	-4.48524	1.44624e-67	1.82769e-66
F3'5'H	evm.TU.Chr7.4112	127.105	114.381	120.968	14.2283	33.5761	30.9736	120.818	26.2593	2.20972	5.1685e-11	1.45748e-10
ANS	evm.TU.Chr7.1925	416.623	345.932	419.357	4729.98	5005.83	5160.58	393.971	4965.46	-3.65754	4.05491e-253	3.29447e-251
LAR	evm.TU.Chr1.3606	35.307	36.2671	11.2904	1081.35	1105.03	1027.82	27.6215	1071.4	-5.24625	1.90726e-113	4.50763e-112
AOMT	evm.TU.Chr1.3153	610.105	509.134	769.359	8.66071	11.192	6.95326	629.533	8.93534	6.15239	1.15601e-94	2.19385e-93
UGT75C1	evm.TU.Chr3.3926	1.41228	0	0	29.0752	20.8918	25.9167	0.47076	25.2946	-5.58753	1.63129e-05	3.14585e-05
	evm.TU.Chr1.1619	1251.28	1283.3	1456.46	38.3546	26.8609	39.8232	1330.35	35.0129	5.23512	8.38794e-205	4.60105e-203
	evm.TU.Chr1.1629	0	2.78978	0	27.2194	47.0066	25.2846	0.929926	33.1702	-5.08853	1.05385e-05	2.06295e-05
	evm.TU.Chr1.1622	3193.16	3703.43	4388.74	11.7538	11.9382	12.6423	3761.78	12.1114	8.27796	2.71403e-262	2.40742e-260
	evm.TU.Chr1.1625	39.5438	33.4773	38.7099	0	0	0	37.2437	0	8.25331	8.74572e-11	2.43632e-10
	evm.TU.Chr1.1620	24.0088	22.3182	16.1291	162.079	123.113	194.691	20.8187	159.961	-2.93444	4.1158e-18	1.63084e-17
	evm.TU.Chr1.1591	809.236	853.672	937.102	209.094	205.934	197.22	866.67	204.083	2.08555	6.6281e-66	8.2097e-65
	evm.TU.Chr1.1595	3543.41	4059.13	4937.13	116.301	76.1059	151.707	4179.89	114.705	5.1827	1.01303e-134	3.0016e-133
BZ1	evm.TU.Chr5.5328	0	0	0	15.4655	6.71523	27.1809	0	16.4539	-5.93071	4.25912e-05	7.93508e-05
	evm.TU.Chr3.5093	1.41228	0	4.83874	115.064	82.8211	121.366	2.08367	106.417	-5.75993	2.01391e-13	6.46398e-13
	evm.TU.Chr6.1665	780.991	725.342	587.1	47.0153	32.0839	51.2013	697.811	43.4335	3.99778	7.1951e-87	1.22675e-85
	evm.TU.Chr5.754	7740.71	7115.33	7472.62	14.2283	20.1457	12.0102	7442.89	15.4614	8.93261	0	0
	evm.TU.Chr2.905	0	0	0	2764	3398.65	2573.97	0	2912.21	-13.3944	1.44193e-29	8.4414e-29
	evm.TU.Chr3.3168	0	0	0	10.5166	36.5607	10.1138	0	19.0637	-6.13419	2.25847e-05	4.30119e-05
	evm.TU.Chr6.1685	0	0	1.61291	37.7359	25.3686	34.1342	0.537638	32.4129	-5.94559	3.2029e-06	6.53972e-06
	evm.TU.Chr6.5285	183.596	224.577	193.55	7.42346	9.69977	4.4248	200.574	7.18268	4.82418	1.13568e-45	9.69636e-45
	evm.TU.Chr3.1702	12361.7	9942.76	12171	114.445	99.9823	94.8171	11491.8	103.081	6.7992	0	0
	evm.TU.Chr6.5291	4354.06	3893.13	4093.57	8.04208	9.69977	6.95326	4113.59	8.23171	8.978	4.79975e-268	4.38232e-266
GT1	evm.TU.Chr7.4253	53.6666	41.8467	58.0649	280.236	307.408	292.669	51.1927	293.438	-2.52453	5.08335e-32	3.20266e-31
	evm.TU.Chr7.4258	22.5965	6.97444	17.742	90.9374	75.3598	109.356	15.771	91.8843	-2.55018	8.0638e-10	2.11954e-09
	evm.TU.Chr3.4755	14.1228	15.3438	3.22583	173.833	220.856	185.209	10.8975	193.3	-4.112	7.96291e-27	4.31806e-26

## Sheet: 8-16 VS. 8-37
Supplementary Table 4 The list of identified structural genes with different expressions in three R. rugosa germplasms.
Gene_Name	Gene_ID	8-16_1	8-16_2	8-16_3	8-37_1	8-37_2	8-37_3	8-16	8-37	log2FoldChange	P-value	Padj
CHS	evm.TU.Chr3.242	370.896	353.596	515.455	78.5292	55.4974	99.6721	413.316	77.8996	2.41713	6.03747e-26	1.74112e-24
FLS	evm.TU.Chr2.1593	131.116	115.478	124.99	702.144	602.667	786.178	123.861	696.996	-2.4912	4.08637e-52	3.70566e-50
UGT75C1	evm.TU.Chr1.1619	795.675	823.565	932.778	140.891	138.744	94.0726	850.673	124.569	2.76715	1.25354e-60	1.50782e-58
	evm.TU.Chr1.1591	514.584	547.85	600.16	21.942	30.3501	19.0385	554.198	23.7769	4.51703	1.02223e-82	2.28184e-80
	evm.TU.Chr1.1595	2253.21	2604.97	3161.94	0	13.8744	2.23982	2673.38	5.37139	8.92205	4.18723e-15	5.93085e-14
BZ1	evm.TU.Chr2.905	0	0	0	41.5743	45.0916	52.6358	0	46.4339	-8.06889	1.50931e-10	1.37031e-09
	evm.TU.Chr6.5291	2768.7	2498.45	2621.7	42.7291	23.413	38.077	2629.61	34.7397	6.27602	2.97251e-246	6.90068e-243
	evm.TU.Chr6.5285	116.747	144.124	123.957	1166.39	1135.96	1151.27	128.276	1151.21	-3.16465	8.02195e-112	2.69898e-109
	evm.TU.Chr3.1702	7860.66	6380.84	7794.84	3167.73	3092.25	3405.65	7345.45	3221.88	1.18905	3.29098e-27	1.03104e-25
GT1	evm.TU.Chr5.3276	4.49026	10.7422	24.7914	0	0	0	13.3413	0	6.11888	4.29326e-05	0.000189989
