# Supplementary material for: Transcriptome and chemical analyses revealed the mechanism of flower color formation in Rosa rugosa
Source: Front Plant Sci. 2022 Sep 23;13:1021521. doi: 10.3389/fpls.2022.1021521 (PMC9539313; doi:10.3389/fpls.2022.1021521)
Supplement: Supplementary file 7 [file Table_5.xlsx]

## Sheet: 8-37 VS. 7-23
Supplementary Table 5 The list of identified MYB, WD40, and bHLH TFs with different expressions in three R. rugosa germplasms.
TFs	Gene_ID	8-37_1	8-37_2	8-37_3	7-23_1	7-23_2	7-23_3	8-37	7-23	log2FoldChange	P-value	Padj
MYB	evm.TU.Chr3.3398	157792	157616	150279	6939.85	7828.02	6282.37	155229	7016.74	4.46758	0	0
	evm.TU.Chr4.1704	17760.3	16964.3	17288.5	550.11	644.12	534.986	17337.7	576.405	4.91229	0	0
	evm.TU.Chr7.4307	16306.9	16210.2	16099.9	1124.4	1165.2	1167.8	16205.7	1152.47	3.81389	0	0
	evm.TU.Chr6.4318	17118.4	16682	17207.5	691.567	685.628	648.918	17002.6	675.371	4.65411	0	0
	evm.TU.Chr7.61	4070.56	3880.74	4310.79	183.773	218.66	151.703	4087.36	184.712	4.47135	1.57395e-226	9.38933e-225
	evm.TU.Chr1.3593	3589.93	3529.07	3303.54	369.36	311.312	367.803	3474.18	349.491	3.31131	3.902e-209	2.0346e-207
	evm.TU.Chr1.2774	1998.24	1936.65	2053.38	44.1297	63.0036	76.1611	1996.09	61.0982	5.03214	2.93522e-189	1.31603e-187
	evm.TU.Chr4.128	261.714	204.315	205.661	4700.72	4199.75	5875.55	223.897	4925.34	-4.46296	1.03794e-156	3.53817e-155
	evm.TU.Chr4.3510	24085.9	21118.7	24018.7	1398.25	1833.78	1249.54	23074.4	1493.85	3.94971	4.08664e-154	1.35693e-152
	evm.TU.Chr2.6067	9744.32	8639.41	11390.7	1346.26	1515.05	1507.74	9924.82	1456.35	2.76864	1.20696e-108	2.54374e-107
	evm.TU.Chr2.5396	2954.57	2813.35	3076.82	536.811	473.639	585.76	2948.25	532.07	2.46854	1.38308e-108	2.91273e-107
	evm.TU.Chr7.5561	271.59	194.408	238.049	2511.16	3359.95	2557.28	234.683	2809.46	-3.58725	3.10776e-96	5.71184e-95
	evm.TU.Chr6.814	363.766	371.481	416.181	2.41807	6.67097	5.57277	383.809	4.88727	6.32692	2.95737e-71	3.9021e-70
	evm.TU.Chr6.5797	39.504	27.2419	19.4326	578.522	552.95	650.156	28.7262	593.876	-4.37734	5.49732e-71	7.21959e-70
	evm.TU.Chr7.404	44.442	49.5308	32.3876	542.856	668.58	590.094	42.1202	600.51	-3.81778	2.26628e-67	2.81232e-66
	evm.TU.Chr5.1367	404.916	361.575	361.122	8.46323	5.92975	17.9567	375.871	10.7832	5.09989	7.47783e-65	8.8916e-64
	evm.TU.Chr5.7014	11.522	34.6716	8.09691	604.517	595.199	664.398	18.0968	621.371	-5.0166	5.27747e-58	5.66087e-57
	evm.TU.Chr7.2521	65.84	182.026	100.402	2145.43	2228.85	1972.76	116.089	2115.68	-4.17131	2.92154e-55	2.98591e-54
	evm.TU.Chr6.939	190.936	199.362	228.333	6.04517	5.18854	2.47679	206.21	4.57016	5.50124	4.08997e-46	3.54889e-45
	evm.TU.Chr7.658	4.938	6.19135	11.3357	368.151	359.491	426.626	7.48834	384.756	-5.70245	8.37355e-44	6.91419e-43
	evm.TU.Chr4.1334	90.53	108.968	84.2078	543.46	623.365	489.165	94.5685	551.997	-2.53499	2.31379e-41	1.81727e-40
	evm.TU.Chr5.6957	59.256	86.6789	85.8272	427.393	412.859	412.385	77.2541	417.546	-2.4246	6.68412e-38	4.83196e-37
	evm.TU.Chr6.6375	0	2.47654	9.71629	407.444	423.977	455.109	4.06428	428.844	-6.7652	1.32648e-36	9.30949e-36
	evm.TU.Chr5.1181	59.256	58.1987	42.1039	324.021	369.127	308.36	53.1862	333.836	-2.64248	1.36121e-33	8.90511e-33
	evm.TU.Chr3.4051	125.096	122.589	79.3497	535.602	574.445	461.301	109.011	523.783	-2.25837	2.62323e-29	1.53273e-28
	evm.TU.Chr3.4022	9.876	9.90616	3.23876	137.225	152.691	154.799	7.67364	148.239	-4.24121	6.80882e-23	3.27216e-22
	evm.TU.Chr4.934	106.99	169.643	100.402	538.624	631.519	484.211	125.678	551.452	-2.12007	1.89972e-21	8.6849e-21
	evm.TU.Chr1.4603	55.964	30.9568	37.2458	229.112	208.283	260.682	41.3888	232.692	-2.51102	3.15553e-21	1.43122e-20
	evm.TU.Chr7.71	265.006	185.741	246.146	0	0	0	232.298	0	10.9154	1.14915e-19	4.91444e-19
	evm.TU.Chr7.177	9.876	6.19135	0	117.881	140.09	123.839	5.35578	127.27	-4.55743	5.74449e-19	2.38918e-18
	evm.TU.Chr7.176	14.814	26.0037	66.3946	1027.68	1039.19	1139.94	35.7374	1068.94	-4.90759	1.42487e-18	5.83905e-18
	evm.TU.Chr4.3701	0	0	0	308.303	504.029	349.846	0	387.393	-10.465	3.45602e-18	1.39414e-17
	evm.TU.Chr2.719	3.292	4.95308	3.23876	152.338	100.065	139.938	3.82795	130.78	-5.06172	6.05554e-18	2.41544e-17
	evm.TU.Chr5.6984	70.778	95.3468	66.3946	9.06775	7.41219	12.3839	77.5065	9.62129	3.007	1.47554e-14	5.05252e-14
	evm.TU.Chr2.4616	102.052	63.1518	106.879	0	0	0.619196	90.6943	0.206399	8.59427	3.25359e-12	9.86233e-12
	evm.TU.Chr7.2218	0	2.47654	0	113.649	117.854	125.697	0.825514	119.067	-6.92631	5.20623e-11	1.477e-10
	evm.TU.Chr7.436	72.424	78.011	38.8652	0.604517	0	0	63.1001	0.201506	8.08137	1.34116e-10	3.71683e-10
	evm.TU.Chr1.1887	34.566	23.5271	42.1039	0	0	0	33.399	0	8.11393	4.13559e-10	1.11208e-09
	evm.TU.Chr2.117	0	0	0	40.5026	38.5434	50.7741	0	43.2734	-7.30481	5.76581e-09	1.44605e-08
	evm.TU.Chr2.1139	0	0	0	44.7342	38.5434	32.1982	0	38.4919	-7.1351	1.65349e-08	4.03303e-08
	evm.TU.Chr6.938	37.858	23.5271	22.6713	1.81355	0	0	28.0188	0.604517	5.44505	1.41672e-07	3.25982e-07
	evm.TU.Chr7.89	3.292	2.47654	3.23876	39.8981	37.061	25.387	3.00243	34.1154	-3.52438	2.02754e-06	4.31515e-06
	evm.TU.Chr1.4479	0	0	0	19.949	15.5656	20.4335	0	18.6494	-6.09122	5.594e-06	1.14988e-05
	evm.TU.Chr2.252	0	0	0	13.9039	17.7893	18.5759	0	16.7563	-5.93425	1.25633e-05	2.51721e-05
	evm.TU.Chr6.2177	8.23	8.66789	11.3357	0	0	0	9.41119	0	6.29176	3.65773e-05	7.04789e-05
	evm.TU.Chr2.114	1.646	0	0	19.3445	17.048	13.0031	0.548667	16.4652	-4.94785	0.000244611	0.000438806
	evm.TU.Chr5.2887	0	0	0	8.46323	16.3068	8.66875	0	11.1463	-5.34252	0.000279334	0.000498649
	evm.TU.Chr5.3738	13.168	8.66789	1.61938	0	0	0	7.81843	0	6.02731	0.000491614	0.000856742
	evm.TU.Chr2.131	4.938	0	0	17.531	18.5305	18.5759	1.646	18.2125	-3.58472	0.000702047	0.00120607
	evm.TU.Chr6.7047	0	0	0	3.02258	17.048	9.28794	0	9.78619	-5.15364	0.0013425	0.00224004
	evm.TU.Chr5.3782	0	0	3.23876	18.1355	11.8595	15.4799	1.07959	15.1583	-3.91993	0.00147381	0.00245129
	evm.TU.Chr6.5744	4.938	3.71481	8.09691	0	0	0	5.58324	0	5.53208	0.00154537	0.00256412
	evm.TU.Chr2.119	0	2.47654	0	5.44065	10.3771	13.0031	0.825514	9.60695	-3.35034	0.0147966	0.0219163
	evm.TU.Chr3.4459	0	0	0	3.6271	4.44732	3.71518	0	3.92986	-3.84151	0.0354687	0.0497903
	novel.3440	0	0	0	58.6381	78.5692	71.2076	0	69.4716	-7.98543	8.13582e-11	2.28236e-10
WD40	evm.TU.Chr4.2296	1.646	1.23827	6.47753	45.9433	39.2846	59.4428	3.1206	48.2236	-4.01429	2.68663e-08	6.46062e-08
	evm.TU.Chr2.4903	7454.74	7672.32	6568.21	88.8639	78.5692	130.65	7231.76	99.3612	6.18102	1.74446e-281	1.54461e-279
	evm.TU.Chr6.6883	2817.95	2430.72	3400.7	39.8981	40.7671	40.867	2883.13	40.5107	6.15292	5.38484e-256	3.94846e-254
	evm.TU.Chr7.2664	1825.41	1760.82	1703.59	117.276	123.042	126.935	1763.27	122.418	3.84874	5.29452e-252	3.76459e-250
	evm.TU.Chr7.5595	125.096	136.21	116.595	2448.9	2400.81	2245.82	125.967	2365.18	-4.22407	1.17208e-219	6.61366e-218
	evm.TU.Chr4.1570	462.526	496.546	476.098	41.7116	34.0961	29.7214	478.39	35.1764	3.76372	7.00665e-88	1.166e-86
	evm.TU.Chr4.2840	330.846	344.239	399.987	1617.69	1515.05	1583.9	358.357	1572.21	-2.13509	1.48731e-75	2.08038e-74
	evm.TU.Chr1.253	131.68	105.253	72.8722	1057.9	1097.75	985.76	103.268	1047.14	-3.34169	6.57661e-75	9.14457e-74
	evm.TU.Chr4.2172	9.876	6.19135	14.5744	465.478	443.249	460.682	10.2139	456.47	-5.53054	1.11065e-54	1.12694e-53
	evm.TU.Chr7.184	620.542	798.684	545.732	3280.11	2970.81	3597.53	654.986	3282.81	-2.3221	2.08788e-50	1.97145e-49
	evm.TU.Chr3.308	16.46	4.95308	12.9551	408.653	379.504	412.385	11.456	400.181	-5.19788	2.53829e-50	2.39032e-49
	evm.TU.Chr4.3558	64.194	61.9135	89.066	456.41	466.227	526.317	71.7245	482.985	-2.76104	8.16593e-45	6.8882e-44
	evm.TU.Chr6.6761	42.796	40.8629	61.5365	374.196	378.763	356.038	48.3985	369.666	-2.9456	1.26064e-42	1.01824e-41
	evm.TU.Chr7.2580	23.044	17.3358	21.052	265.383	303.9	295.357	20.4772	288.213	-3.83117	1.85036e-41	1.45532e-40
	evm.TU.Chr2.2105	159.662	112.683	127.931	542.856	547.02	603.716	133.425	564.531	-2.09057	7.02793e-35	4.75915e-34
	evm.TU.Chr2.433	4.938	12.3827	12.9551	230.321	251.273	224.768	10.0919	235.454	-4.51503	3.53059e-34	2.34792e-33
	evm.TU.Chr2.368	24.69	30.9568	46.9621	246.643	246.085	261.92	34.2029	251.549	-2.88543	2.39597e-29	1.4014e-28
	evm.TU.Chr3.282	60.902	84.2024	55.059	278.078	277.216	274.304	66.7211	276.533	-2.03345	1.29462e-21	5.95925e-21
	evm.TU.Chr5.6061	0	0	3.23876	375.405	426.942	406.193	1.07959	402.847	-8.67505	4.45191e-17	1.71387e-16
	evm.TU.Chr6.4028	8.23	11.1444	29.1489	139.039	131.196	126.316	16.1744	132.184	-3.05344	3.77061e-15	1.32794e-14
	evm.TU.Chr2.4366	36.212	17.3358	16.1938	102.163	143.797	125.078	23.2472	123.679	-2.42969	1.86083e-11	5.41723e-11
	evm.TU.Chr6.4128	54.318	55.7222	24.2907	192.236	270.545	161.61	44.777	208.131	-2.20526	4.55262e-11	1.29483e-10
	evm.TU.Chr6.6470	0	2.47654	0	48.9658	45.2144	26.6254	0.825514	40.2686	-5.37865	2.41302e-06	5.10815e-06
	evm.TU.Chr6.4124	9.876	8.66789	11.3357	51.9884	46.6968	35.2942	9.95985	44.6598	-2.17509	8.15175e-06	1.65641e-05
	evm.TU.Chr6.1755	8.23	1.23827	12.9551	0	0	0	7.47444	0	5.94585	0.000834804	0.00142311
bHLH	evm.TU.Chr4.3346	17317.6	14380	18124.1	47.1523	34.8373	70.5884	16607.2	50.8593	8.34134	0	0
	evm.TU.Chr7.2665	15930	14142.3	13811.7	829.397	728.619	748.608	14628	768.875	4.24917	0	0
	evm.TU.Chr5.6172	2997.37	2713.05	2950.51	151.129	131.196	132.508	2886.98	138.278	4.38115	0	0
	evm.TU.Chr3.1602	4345.44	3963.7	3799.07	215.208	206.059	242.725	4036.07	221.331	4.18693	6.16224e-301	6.219e-299
	evm.TU.Chr1.4430	15090.5	14669.8	17916.8	1171.55	1119.24	1289.79	15892.4	1193.53	3.73463	5.52762e-236	3.5373e-234
	evm.TU.Chr2.419	1914.3	1708.81	1514.12	3.6271	8.15341	8.66875	1712.41	6.81642	7.99214	4.25638e-161	1.50373e-159
	evm.TU.Chr7.5070	77.362	108.968	106.879	1731.34	1854.53	1678.64	97.7363	1754.84	-4.15589	1.12157e-160	3.93766e-159
	evm.TU.Chr2.3020	3403.93	3090.72	3514.06	564.014	578.892	623.531	3336.24	588.812	2.50159	2.30048e-138	6.50348e-137
	evm.TU.Chr4.826	11492.4	10636.7	10895.2	1867.35	1925.69	2292.26	11008.1	2028.43	2.43991	5.96673e-115	1.34512e-113
	evm.TU.Chr2.4603	26.336	26.0037	9.71629	804.007	949.502	771.519	20.6853	841.676	-5.3208	8.36118e-85	1.33084e-83
	evm.TU.Chr7.305	158.016	172.12	137.647	1144.95	1091.82	1376.47	155.928	1204.41	-2.94428	7.78684e-75	1.08167e-73
	evm.TU.Chr7.970	427.96	432.156	451.807	2274.19	1895.3	2445.83	437.308	2205.1	-2.33478	1.89444e-69	2.43459e-68
	evm.TU.Chr5.3079	6.584	22.2889	12.9551	605.121	650.049	542.416	13.9426	599.195	-5.35634	3.87241e-66	4.71199e-65
	evm.TU.Chr5.450	3520.79	3282.65	3815.26	660.737	866.485	687.308	3539.57	738.177	2.26238	6.32414e-65	7.5389e-64
	evm.TU.Chr4.293	95.468	80.4876	102.021	765.923	649.308	784.522	92.6589	733.251	-2.99424	1.10407e-64	1.30839e-63
	evm.TU.Chr3.2620	442.774	477.972	497.15	2.41807	0.741219	4.33437	472.632	2.49789	7.5106	2.90071e-63	3.3778e-62
	evm.TU.Chr2.2070	111.928	156.022	110.118	713.33	684.887	719.506	126.023	705.907	-2.47165	1.94304e-49	1.79672e-48
	evm.TU.Chr4.932	190.936	211.744	153.841	796.753	844.249	785.141	185.507	808.714	-2.11663	8.17595e-46	7.04438e-45
	evm.TU.Chr6.6449	3612.97	2943.37	3413.66	877.154	661.909	881.116	3323.33	806.726	2.04114	6.07535e-45	5.13551e-44
	evm.TU.Chr6.146	54.318	59.437	30.7682	384.473	400.258	404.335	48.1744	396.355	-3.02281	2.89822e-41	2.27123e-40
	evm.TU.Chr2.3021	763.744	619.135	625.081	138.434	121.56	173.375	669.32	144.456	2.20842	1.7686e-35	1.21312e-34
	evm.TU.Chr5.6646	674.86	775.157	433.994	90.6775	91.17	92.2602	628.004	91.3692	2.78296	2.09925e-35	1.43642e-34
	evm.TU.Chr1.3700	6.584	12.3827	17.8132	177.728	170.48	178.948	12.26	175.719	-3.83776	1.12929e-26	6.14679e-26
	evm.TU.Chr6.5118	4.938	6.19135	6.47753	181.96	141.573	162.849	5.86896	162.127	-4.78174	1.47746e-23	7.25514e-23
	evm.TU.Chr4.1473	0	6.19135	4.85814	218.835	257.203	157.276	3.68317	211.105	-5.75621	4.69557e-23	2.26625e-22
	evm.TU.Chr7.823	0	0	0	475.15	443.249	556.038	0	491.479	-10.8099	1.08757e-19	4.65817e-19
	evm.TU.Chr6.5219	13.168	13.621	6.47753	148.711	110.442	143.654	11.0888	134.269	-3.5785	3.1112e-19	1.30808e-18
	evm.TU.Chr7.4251	6.584	3.71481	8.09691	108.813	89.6875	115.171	6.13191	104.557	-4.13763	1.20246e-16	4.54464e-16
	novel.693	0	0	8.09691	113.045	112.665	91.0219	2.69897	105.577	-5.40727	4.32604e-14	1.44906e-13
	evm.TU.Chr7.374	0	0	0	134.203	143.055	147.369	0	141.542	-9.01336	6.50782e-14	2.16264e-13
	evm.TU.Chr6.2279	0	0	0	83.4233	104.512	95.9754	0	94.6369	-8.43169	3.98336e-12	1.20201e-11
	evm.TU.Chr2.1001	18.106	22.2889	14.5744	117.881	146.761	81.1147	18.3231	115.252	-2.63578	1.18428e-11	3.48586e-11
	evm.TU.Chr2.2239	0	1.23827	8.09691	106.395	61.5212	73.6844	3.11173	80.5335	-4.75567	2.49899e-11	7.22128e-11
	evm.TU.Chr2.2386	6.584	7.42962	0	63.4742	133.419	68.7308	4.67121	88.5415	-4.19123	4.64271e-11	1.31978e-10
	evm.TU.Chr3.2933	1.646	0	3.23876	58.6381	75.6044	62.5388	1.62825	65.5938	-5.45994	1.33396e-09	3.47973e-09
	evm.TU.Chr1.4494	31.274	65.6283	43.7233	3.6271	1.48244	6.19196	46.8752	3.76717	3.61937	1.48965e-09	3.8733e-09
	evm.TU.Chr3.4145	0	0	1.61938	76.1691	135.643	73.6844	0.539794	95.1655	-7.47651	1.61775e-09	4.19747e-09
	evm.TU.Chr7.4703	0	0	0	37.48	60.78	25.387	0	41.2157	-7.23043	2.479e-08	5.97408e-08
	evm.TU.Chr7.821	0	0	0	29.6213	35.5785	29.1022	0	31.434	-6.8413	8.40778e-08	1.95894e-07
	evm.TU.Chr5.4127	113.574	97.8234	50.2008	17.531	25.2015	19.8143	87.1994	20.8489	2.07196	9.49407e-08	2.20474e-07
	evm.TU.Chr3.122	19.752	16.0975	38.8652	0	1.48244	0.619196	24.9049	0.700545	5.22969	6.8336e-07	1.50511e-06
	evm.TU.Chr7.720	0	0	1.61938	32.6439	100.806	24.1487	0.539794	52.5328	-6.61831	8.60761e-07	1.88273e-06
	evm.TU.Chr1.4354	1.646	0	0	45.3387	42.2495	30.3406	0.548667	39.3096	-6.20293	9.04247e-07	1.97341e-06
	novel.3362	0	0	0	20.5536	22.2366	26.6254	0	23.1385	-6.40091	1.04671e-06	2.27479e-06
	novel.1083	0	0	0	26.5987	22.2366	17.9567	0	22.264	-6.34532	1.56596e-06	3.35996e-06
	evm.TU.Chr6.1103	0	0	0	18.1355	31.1312	19.1951	0	22.8206	-6.37729	1.66975e-06	3.57448e-06
	evm.TU.Chr1.3032	0	0	0	28.4123	12.6007	26.6254	0	22.5462	-6.36688	2.5502e-06	5.3868e-06
	evm.TU.Chr3.3786	0	0	3.23876	35.062	30.39	37.1518	1.07959	34.2012	-5.10665	5.00522e-06	1.03277e-05
	evm.TU.Chr2.2054	0	1.23827	0	25.3897	20.7541	35.2942	0.412757	27.146	-5.67143	1.27681e-05	2.55697e-05
	evm.TU.Chr7.980	0	4.95308	1.61938	31.4349	25.2015	24.7679	2.19082	27.1347	-3.50334	2.92139e-05	5.67489e-05
	evm.TU.Chr7.2870	0	0	0	12.6948	18.5305	11.1455	0	14.1236	-5.68542	4.97582e-05	9.48122e-05
	evm.TU.Chr2.5451	0	6.19135	8.09691	45.3387	21.4954	29.1022	4.76275	31.9788	-2.72324	0.000190935	0.000345979
	evm.TU.Chr3.551	0	1.23827	0	18.1355	9.63585	17.9567	0.412757	15.2427	-4.84049	0.00044719	0.000782035
	evm.TU.Chr7.5138	0	0	0	7.85872	13.3419	8.04955	0	9.75007	-5.15016	0.000554657	0.00096226
	novel.4295	0	0	0	3.02258	32.6136	4.95357	0	13.5299	-5.6203	0.000809571	0.00138194
	evm.TU.Chr7.476	0	0	0	12.0903	4.44732	11.7647	0	9.43413	-5.11095	0.000917324	0.00155704
	evm.TU.Chr6.2282	0	0	4.85814	16.3219	17.7893	14.8607	1.61938	16.324	-3.42832	0.00154693	0.00256624
	evm.TU.Chr6.1959	0	0	0	10.8813	9.63585	4.33437	0	8.28384	-4.91765	0.00170534	0.00281907
	evm.TU.Chr1.1299	0	0	0	6.64968	5.92975	4.33437	0	5.63794	-4.36331	0.00879714	0.0134372
	evm.TU.Chr2.5570	0	0	0	3.6271	2.96488	9.28794	0	5.29331	-4.27597	0.0154477	0.022811
	evm.TU.Chr6.7041	0	0	0	2.41807	6.67097	6.19196	0	5.09367	-4.21381	0.016477	0.0242217
	evm.TU.Chr6.2310	0	1.23827	3.23876	14.5084	5.92975	8.04955	1.49234	9.4959	-2.68452	0.0240578	0.034614
	evm.TU.Chr6.869	0	0	0	3.6271	5.18854	3.71518	0	4.17694	-3.92833	0.0291825	0.0414703
	evm.TU.Chr2.3404	3.292	2.47654	11.3357	0	1.48244	0	5.7014	0.494146	3.6211	0.0292101	0.0415074

## Sheet: 8-16 VS. 7-23
Supplementary Table 5 The list of identified MYB, WD40, and bHLH TFs with different expressions in three R. rugosa germplasms.
TFs	Gene_ID	8-16_1	8-16_2	8-16_3	7-23_1	7-23_2	7-23_3	8-16	7-23	log2FoldChange	P-value	Padj
MYB	evm.TU.Chr3.3398	150610	164481	186291	7101.78	7879.95	6413.43	167127	7131.72	4.55063	0	0
	evm.TU.Chr4.1704	19489.5	19656.8	22859.8	562.946	648.393	546.147	20668.7	585.828	5.14191	0	0
	evm.TU.Chr7.4307	15806.2	14919.7	16900.1	1150.64	1172.93	1192.17	15875.4	1171.91	3.75979	0	0
	evm.TU.Chr6.4318	7874.87	7000.95	8064.56	707.703	690.176	662.456	7646.79	686.778	3.47682	0	0
	evm.TU.Chr2.6067	13036.8	14850	17296.9	1377.67	1525.1	1539.2	15061.2	1480.66	3.34657	2.44547e-172	1.00656e-170
	evm.TU.Chr7.5561	16.9474	30.6875	24.1937	2569.76	3382.24	2610.63	23.9429	2854.21	-6.89625	1.36215e-164	5.23029e-163
	evm.TU.Chr1.3593	2700.28	2457.79	2651.63	377.978	313.377	375.476	2603.23	355.61	2.86978	7.85853e-150	2.66999e-148
	evm.TU.Chr7.176	59.3158	62.77	67.7423	1051.66	1046.08	1163.72	63.276	1087.15	-4.10619	1.53398e-128	4.21957e-127
	evm.TU.Chr7.61	2006.85	2332.25	2575.82	188.061	220.11	154.868	2304.97	187.68	3.6208	3.95546e-123	1.03425e-121
	evm.TU.Chr1.2774	1083.22	1039.19	1070.97	45.1594	63.4216	77.7501	1064.46	62.1103	4.10088	9.26942e-120	2.32191e-118
	evm.TU.Chr4.3510	9515.94	9847.91	10417.8	1430.87	1845.94	1275.61	9927.22	1517.47	2.71027	3.68066e-87	6.29462e-86
	evm.TU.Chr3.3605	6543.09	6748.47	8296.82	1636.25	1531.07	1587.24	7196.13	1584.86	2.18249	2.13861e-84	3.49739e-83
	evm.TU.Chr5.7014	32.4824	46.0313	24.1937	618.622	599.148	678.259	34.2358	632.009	-4.19142	1.33586e-77	1.98013e-76
	evm.TU.Chr7.2505	721.675	686.285	761.295	122.487	105.205	130.848	723.085	119.513	2.59296	4.46434e-76	6.477e-75
	evm.TU.Chr5.1367	615.754	504.95	424.196	8.66071	5.96909	18.3313	514.967	10.987	5.53069	2.5968e-72	3.5317e-71
	evm.TU.Chr4.128	617.166	637.464	819.36	4810.4	4227.61	5998.13	691.33	5012.05	-2.85943	4.09544e-72	5.5564e-71
	evm.TU.Chr7.404	16.9474	5.57955	14.5162	555.522	673.015	602.405	12.3477	610.314	-5.63932	1.84721e-66	2.30428e-65
	evm.TU.Chr6.6375	26.8333	15.3438	9.67748	416.951	426.79	464.604	17.2849	436.115	-4.63534	4.7368e-57	5.07734e-56
	evm.TU.Chr6.5797	2.82456	8.36933	6.45165	592.021	556.618	663.72	5.88185	604.12	-6.68606	1.38686e-51	1.33084e-50
	evm.TU.Chr4.934	110.158	97.6422	91.936	551.192	635.708	494.313	99.912	560.405	-2.48452	3.11457e-43	2.53121e-42
	evm.TU.Chr7.658	2.82456	9.76422	4.83874	376.741	361.876	435.527	5.80917	391.381	-6.06108	3.90728e-41	3.03382e-40
	evm.TU.Chr3.826	46.6052	46.0313	62.9036	380.452	301.439	359.041	51.8467	346.977	-2.75178	6.61716e-35	4.5052e-34
	evm.TU.Chr6.814	182.184	160.412	122.581	2.47449	6.71523	5.68903	155.059	4.95958	4.99303	1.03414e-33	6.81245e-33
	evm.TU.Chr5.6957	105.921	65.5598	70.9682	437.366	415.598	420.988	80.8163	424.651	-2.39043	2.31645e-33	1.51282e-32
	evm.TU.Chr5.6984	112.982	87.878	112.904	9.27933	7.46136	12.6423	104.588	9.79433	3.40487	1.02669e-21	4.70154e-21
	evm.TU.Chr4.3701	0	0	0	315.497	507.373	357.145	0	393.338	-10.5053	2.19386e-18	8.80623e-18
	evm.TU.Chr7.2218	1.41228	5.57955	3.22583	116.301	118.636	128.319	3.40589	121.085	-5.14542	1.12774e-17	4.38306e-17
	evm.TU.Chr6.939	73.4385	129.725	64.5165	6.18622	5.22296	2.52846	89.2266	4.64588	4.27011	1.23955e-17	4.80829e-17
	evm.TU.Chr3.4022	33.8947	27.8978	17.742	140.427	153.704	158.029	26.5115	150.72	-2.49369	3.01702e-17	1.14964e-16
	evm.TU.Chr1.4603	72.0263	36.2671	56.4519	234.458	209.664	266.12	54.9151	236.747	-2.11047	4.688e-16	1.69861e-15
	evm.TU.Chr7.177	1.41228	2.78978	0	120.631	141.02	126.423	1.40069	129.358	-6.46406	1.15003e-13	3.73355e-13
	evm.TU.Chr7.71	48.0175	66.9546	67.7423	0	0	0	60.9048	0	8.96224	5.59001e-13	1.75443e-12
	evm.TU.Chr4.1384	31.0702	23.7131	37.097	128.055	111.174	126.423	30.6267	121.884	-2.00231	7.51814e-12	2.22246e-11
	evm.TU.Chr1.1831	39.5438	37.662	30.6453	0	0	0	35.9504	0	8.20503	1.32702e-10	3.65531e-10
	evm.TU.Chr6.5744	33.8947	43.2415	17.742	0	0	0	31.6261	0	8.02315	1.24687e-09	3.2385e-09
	evm.TU.Chr7.2521	69.2017	142.279	14.5162	2195.49	2243.63	2013.92	75.3322	2151.01	-4.83319	1.34905e-09	3.49577e-09
	evm.TU.Chr5.3738	28.2456	22.3182	22.5808	0	0	0	24.3815	0	7.64367	7.10951e-09	1.75716e-08
	evm.TU.Chr2.1139	0	4.18467	3.22583	45.778	38.7991	32.8699	2.47016	39.149	-3.99886	3.16418e-07	6.97264e-07
	evm.TU.Chr2.117	1.41228	0	0	41.4477	38.7991	51.8334	0.47076	44.0267	-6.38626	3.31216e-07	7.28835e-07
	evm.TU.Chr7.436	28.2456	18.1335	20.9679	0.618622	0	0	22.449	0.206207	6.56251	8.02633e-07	1.71805e-06
	evm.TU.Chr7.89	2.82456	1.39489	1.61291	40.829	37.3068	25.9167	1.94412	34.6842	-4.14908	1.29989e-06	2.7381e-06
	evm.TU.Chr6.2840	2.82456	2.78978	8.06456	48.8711	29.8455	32.2378	4.55963	36.9848	-3.05786	4.31002e-06	8.72274e-06
	evm.TU.Chr1.4479	0	0	0	20.4145	15.6689	20.8598	0	18.9811	-6.1349	4.73071e-06	9.53969e-06
	evm.TU.Chr2.4616	14.1228	13.9489	27.4195	0	0	0.632114	18.4971	0.210705	6.27595	4.97119e-06	1.00016e-05
	evm.TU.Chr2.252	0	0	0	14.2283	17.9073	18.9634	0	17.033	-5.97634	1.0643e-05	2.08268e-05
	evm.TU.Chr5.3782	0	0	0	18.5587	11.9382	15.8029	0	15.4332	-5.83694	2.34974e-05	4.47016e-05
	evm.TU.Chr2.131	0	1.39489	0	17.94	18.6534	18.9634	0.464963	18.519	-5.13576	0.000108169	0.00019452
	evm.TU.Chr5.2887	0	0	0	8.66071	16.415	8.8496	0	11.3084	-5.38203	0.000238201	0.00041548
	evm.TU.Chr3.4372	9.88596	13.9489	8.06456	0	1.49227	0	10.6331	0.497424	4.55023	0.000774589	0.00128983
	evm.TU.Chr6.2841	0	0	0	5.5676	12.6843	7.58537	0	8.61243	-4.98883	0.00123825	0.00202216
	evm.TU.Chr7.721	5.64912	12.554	4.83874	1.23724	0	0	7.68062	0.412415	4.15888	0.00530721	0.00810555
	evm.TU.Chr6.313	11.2982	8.36933	11.2904	2.47449	2.98455	1.89634	10.3193	2.45179	2.07931	0.0135762	0.0196967
	evm.TU.Chr6.5906	0	0	0	6.80484	7.46136	1.26423	0	5.17681	-4.25591	0.0200389	0.0284386
	evm.TU.Chr7.5347	1.41228	1.39489	8.06456	0	0	0	3.62391	0	4.87841	0.0208456	0.0294893
	evm.TU.Chr6.4672	0	4.18467	1.61291	10.5166	10.4459	8.21749	1.93253	9.72666	-2.31955	0.0311307	0.0429998
	evm.TU.Chr7.1658	0	0	0	3.09311	5.96909	3.16057	0	4.07426	-3.90889	0.033424	0.0459839
WD40	evm.TU.Chr2.4903	6029.02	4944.88	5064.55	90.9374	79.0905	133.376	5346.15	101.135	5.71981	1.07433e-238	7.6625e-237
	evm.TU.Chr7.5595	248.561	202.259	175.807	2506.04	2416.74	2292.68	208.876	2405.15	-3.52108	2.42951e-154	8.55518e-153
	evm.TU.Chr6.6883	788.052	701.629	759.682	40.829	41.0375	41.7195	749.788	41.1954	4.1856	1.13983e-146	3.77206e-145
	evm.TU.Chr1.253	185.009	189.705	190.324	1082.59	1105.03	1006.33	188.346	1064.65	-2.49901	1.21419e-87	2.08924e-86
	evm.TU.Chr4.2840	375.666	318.035	380.647	1655.43	1525.1	1616.95	358.116	1599.16	-2.16075	4.04611e-79	6.12709e-78
	evm.TU.Chr5.6453	2523.74	2736.77	3240.34	622.334	624.516	520.23	2833.62	589.027	2.26622	9.53544e-68	1.20886e-66
	evm.TU.Chr4.2172	35.307	20.9233	19.355	476.339	446.19	470.293	25.1951	464.274	-4.19343	7.90014e-63	9.35139e-62
	evm.TU.Chr7.2664	536.666	610.961	677.423	120.013	123.859	129.583	608.35	124.485	2.2877	5.80209e-53	5.73863e-52
	evm.TU.Chr6.6761	73.4385	73.9291	51.6132	382.927	381.276	363.466	66.3269	375.889	-2.49385	1.07085e-37	7.73608e-37
	evm.TU.Chr2.433	11.2982	8.36933	8.06456	235.695	252.94	229.457	9.24404	239.364	-4.68758	3.9988e-35	2.73916e-34
	evm.TU.Chr4.1570	297.991	224.577	248.389	42.6849	34.3223	30.3415	256.986	35.7829	2.84245	1.48266e-34	1.0007e-33
	evm.TU.Chr3.308	64.9649	53.0058	22.5808	418.188	382.022	420.988	46.8505	407.066	-3.103	1.36817e-32	8.74767e-32
	evm.TU.Chr5.6061	4.23684	4.18467	0	384.164	429.775	414.667	2.80717	409.535	-7.12655	1.68957e-31	1.04706e-30
	evm.TU.Chr6.4128	12.7105	12.554	17.742	196.722	272.34	164.982	14.3355	211.348	-3.89136	7.73965e-26	4.06793e-25
	evm.TU.Chr2.368	40.9561	58.5853	58.0649	252.398	247.717	267.384	52.5354	255.833	-2.28766	2.96891e-25	1.53483e-24
	evm.TU.Chr7.2580	4.23684	0	1.61291	271.575	305.916	301.519	1.94992	293.003	-7.22655	2.55712e-22	1.1972e-21
	evm.TU.Chr6.4028	9.88596	9.76422	14.5162	142.283	132.066	128.951	11.3888	134.433	-3.57581	2.70259e-21	1.21712e-20
	evm.TU.Chr2.4366	16.9474	11.1591	19.355	104.547	144.75	127.687	15.8205	125.662	-2.99897	1.3124e-16	4.87369e-16
	evm.TU.Chr4.3558	173.71	121.355	70.9682	467.059	469.32	537.297	122.011	491.225	-2.00327	4.14808e-15	1.43686e-14
	evm.TU.Chr5.5703	8.47368	6.97444	8.06456	68.667	86.5518	88.496	7.83756	81.2383	-3.37474	4.13171e-13	1.30566e-12
	evm.TU.Chr6.1755	45.193	36.2671	29.0324	0	0	0	36.8308	0	8.24058	1.24667e-10	3.44143e-10
	evm.TU.Chr6.6470	1.41228	1.39489	0	50.1084	45.5143	27.1809	0.935723	40.9345	-5.39213	1.67385e-06	3.49716e-06
	novel.2767	0	0	0	6.18622	2.98455	5.05691	0	4.74256	-4.13596	0.0188989	0.0269325
	novel.3989	48.0175	43.2415	69.3552	0	0	0	53.5381	0	8.77381	2.79734e-12	8.4776e-12
bHLH	evm.TU.Chr1.4430	19185.8	18591.1	19035.6	1198.89	1126.67	1316.69	18937.5	1214.08	3.96272	0	0
	evm.TU.Chr4.3346	20825.5	18673.4	21000.1	48.2525	35.0684	72.061	20166.3	51.794	8.59382	0	0
	evm.TU.Chr7.2665	12817.9	12374.1	15575.9	848.749	733.452	764.226	13589.3	782.142	4.11829	1.12082e-270	1.05425e-268
	evm.TU.Chr7.5070	117.219	93.4575	103.226	1771.73	1866.83	1713.66	104.634	1784.08	-4.09142	4.33183e-184	1.98725e-182
	evm.TU.Chr3.1602	2237.05	1961.21	2095.17	220.229	207.426	247.789	2097.81	225.148	3.21822	2.79969e-172	1.15066e-170
	evm.TU.Chr7.582	2191.86	2293.2	2454.85	314.879	326.808	362.834	2313.3	334.84	2.78775	1.92146e-154	6.77465e-153
	evm.TU.Chr2.419	1121.35	1039.19	1103.23	3.71173	8.2075	8.8496	1087.92	6.92294	7.31353	3.38361e-144	1.09899e-142
	evm.TU.Chr1.1356	86.1491	101.827	117.743	1300.96	1312.45	1315.43	101.906	1309.62	-3.69025	2.22998e-142	7.11918e-141
	evm.TU.Chr2.4603	36.7193	59.9802	43.5486	822.767	955.801	787.614	46.7494	855.394	-4.18899	1.01698e-90	1.82497e-89
	evm.TU.Chr5.6172	915.157	966.658	822.585	154.655	132.066	135.272	901.467	140.665	2.67897	3.66073e-87	6.26435e-86
	evm.TU.Chr2.3020	2886.7	2548.46	3225.83	577.174	582.733	636.539	2887	598.815	2.26873	4.89668e-85	8.09757e-84
	evm.TU.Chr4.2775	591.745	701.629	646.778	62.4808	43.2759	40.4553	646.717	48.7373	3.72506	1.34911e-84	2.21923e-83
	evm.TU.Chr4.826	10224.9	8829.64	9075.86	1910.92	1938.46	2340.09	9376.8	2063.16	2.18412	3.07163e-84	5.00859e-83
	evm.TU.Chr4.293	63.5526	64.1649	77.4198	783.794	653.616	800.889	68.3791	746.099	-3.45377	4.05231e-77	5.94692e-76
	evm.TU.Chr5.3079	28.2456	16.7387	25.8066	619.24	654.362	553.732	23.597	609.111	-4.69583	4.11512e-76	5.97961e-75
	evm.TU.Chr1.1547	351.658	312.455	338.712	1479.12	1675.08	1449.44	334.275	1534.55	-2.19874	1.6061e-75	2.31223e-74
	evm.TU.Chr6.6449	4111.15	3307.28	3645.18	897.62	666.3	899.499	3687.87	821.14	2.1662	7.31657e-52	7.05968e-51
	evm.TU.Chr4.932	79.0877	106.012	37.097	815.344	849.849	801.521	74.0654	822.238	-3.45983	6.47349e-45	5.41809e-44
	evm.TU.Chr2.2952	364.368	269.213	314.518	22.2704	38.7991	25.9167	316.033	28.9954	3.45872	1.26504e-43	1.0356e-42
	evm.TU.Chr7.305	168.061	246.895	109.678	1171.67	1099.06	1405.19	174.878	1225.31	-2.80368	2.49258e-33	1.62708e-32
	evm.TU.Chr1.3700	15.5351	15.3438	17.742	181.875	171.611	182.681	16.207	178.722	-3.46836	1.46596e-27	8.13356e-27
	evm.TU.Chr4.1473	21.1842	13.9489	9.67748	223.941	258.909	160.557	14.9369	214.469	-3.82807	1.5486e-25	8.07577e-25
	evm.TU.Chr7.823	1.41228	1.39489	0	486.237	446.19	567.639	0.935723	500.022	-8.99923	3.3088e-18	1.31722e-17
	evm.TU.Chr7.4251	15.5351	16.7387	9.67748	111.352	90.2825	117.573	13.9837	106.403	-2.91508	1.0639e-14	3.62213e-14
	evm.TU.Chr7.374	0	0	0	137.334	144.004	150.443	0	143.927	-9.05587	4.86424e-14	1.60898e-13
	novel.693	2.82456	1.39489	1.61291	115.682	113.413	92.9208	1.94412	107.339	-5.77822	7.6693e-14	2.51251e-13
	evm.TU.Chr6.2279	2.82456	2.78978	0	85.3698	105.205	97.9777	1.87145	96.1843	-5.62304	4.981e-13	1.56803e-12
	evm.TU.Chr6.5219	35.307	32.0824	33.8712	152.181	111.174	146.651	33.7535	136.669	-2.01982	2.32388e-12	7.07256e-12
	evm.TU.Chr3.4145	4.23684	0	0	77.9464	136.543	75.2216	1.41228	96.5703	-6.04299	4.56982e-11	1.29242e-10
	evm.TU.Chr3.2933	2.82456	2.78978	0	60.0063	76.1059	63.8435	1.87145	66.6519	-5.09489	1.83279e-10	5.00663e-10
	evm.TU.Chr1.4494	63.5526	58.5853	29.0324	3.71173	1.49227	6.32114	50.3901	3.84172	3.69273	4.65882e-10	1.24144e-09
	evm.TU.Chr5.4127	93.2105	100.432	62.9036	17.94	25.3686	20.2277	85.5153	21.1788	2.02394	1.85413e-09	4.75927e-09
	evm.TU.Chr2.2239	0	1.39489	1.61291	108.877	61.9293	75.2216	1.0026	82.0095	-6.38968	3.68738e-09	9.30644e-09
	evm.TU.Chr7.720	0	0	0	33.4056	101.475	24.6525	0	53.1775	-7.61622	1.34102e-08	3.25388e-08
	evm.TU.Chr2.2386	5.64912	19.5284	12.9033	64.9553	134.305	70.1647	12.6936	89.8082	-2.81911	1.61602e-08	3.89652e-08
	evm.TU.Chr2.1001	36.7193	12.554	33.8712	120.631	147.735	82.807	27.7148	117.058	-2.08389	1.93194e-07	4.32388e-07
	evm.TU.Chr7.980	0	0	0	32.1683	25.3686	25.2846	0	27.6072	-6.67463	2.403e-07	5.34404e-07
	evm.TU.Chr7.4703	1.41228	0	3.22583	38.3546	61.1832	25.9167	1.54603	41.8181	-4.81848	7.95768e-07	1.70374e-06
	novel.3362	0	0	0	21.0331	22.3841	27.1809	0	23.5327	-6.44366	8.7089e-07	1.8589e-06
	evm.TU.Chr1.4354	7.0614	0	0	46.3966	42.5298	30.9736	2.3538	39.9667	-4.04252	1.09702e-06	2.3251e-06
	novel.1083	0	0	0	27.2194	22.3841	18.3313	0	22.6449	-6.38817	1.29617e-06	2.73108e-06
	evm.TU.Chr3.3786	0	1.39489	0	35.8801	30.5916	37.9269	0.464963	34.7995	-6.04713	1.7372e-06	3.62682e-06
	evm.TU.Chr1.3032	0	0	0	29.0752	12.6843	27.1809	0	22.9802	-6.41251	2.03438e-06	4.2271e-06
	evm.TU.Chr7.821	0	0	1.61291	30.3125	35.8146	29.7094	0.537638	31.9455	-5.92123	3.17487e-06	6.48391e-06
	evm.TU.Chr2.3404	22.5965	15.3438	19.355	0	1.49227	0	19.0984	0.497424	5.40829	8.83268e-06	1.7418e-05
	evm.TU.Chr3.551	0	0	0	18.5587	9.69977	18.3313	0	15.5299	-5.84698	2.80774e-05	5.30723e-05
	evm.TU.Chr7.2870	0	0	0	12.9911	18.6534	11.3781	0	14.3408	-5.72604	4.20837e-05	7.84468e-05
	evm.TU.Chr2.2054	0	5.57955	0	25.9821	20.8918	36.0305	1.85985	27.6348	-3.83928	4.5211e-05	8.40696e-05
	evm.TU.Chr6.2282	1.41228	0	0	16.7028	17.9073	15.1707	0.47076	16.5936	-4.97669	0.000210818	0.000369142
	evm.TU.Chr3.122	9.88596	13.9489	12.9033	0	1.49227	0.632114	12.246	0.708129	4.18311	0.000251323	0.000437253
	evm.TU.Chr7.5138	0	0	0	8.04208	13.4305	8.21749	0	9.89668	-5.19034	0.000482764	0.000820362
	evm.TU.Chr6.1103	7.0614	4.18467	1.61291	18.5587	31.3377	19.5955	4.28633	23.164	-2.40564	0.000960464	0.00158541
	evm.TU.Chr2.5889	9.88596	22.3182	4.83874	1.85587	1.49227	0	12.3476	1.11605	3.48612	0.00183591	0.00294751
	evm.TU.Chr1.1299	0	0	0	6.80484	5.96909	4.4248	0	5.73291	-4.40583	0.00801122	0.011966
	novel.4295	0	2.78978	0	3.09311	32.83	5.05691	0.929926	13.66	-3.8228	0.0117106	0.0171213
	evm.TU.Chr2.5570	0	0	0	3.71173	2.98455	9.48171	0	5.39266	-4.32094	0.0138184	0.0200212
	evm.TU.Chr2.3405	2.82456	4.18467	3.22583	0	0	0	3.41168	0	4.80653	0.0158609	0.0228178
	evm.TU.Chr7.476	0	2.78978	0	12.3724	4.47682	12.0102	0.929926	9.61981	-3.32237	0.0164138	0.0235733
	evm.TU.Chr6.5832	0	1.39489	0	6.18622	8.2075	5.68903	0.464963	6.69425	-3.6653	0.0169281	0.024275
	evm.TU.Chr2.329	1.41228	5.57955	3.22583	0	0	0	3.40589	0	4.80443	0.0194045	0.0275899
	evm.TU.Chr6.1959	0	2.78978	0	11.1352	9.69977	4.4248	0.929926	8.41992	-3.12505	0.0260689	0.0364135
	evm.TU.Chr6.869	0	0	0	3.71173	5.22296	3.79269	0	4.24246	-3.96938	0.0271584	0.0378693

## Sheet: 8-16 VS. 8-37
Supplementary Table 5 The list of identified MYB, WD40, and bHLH TFs with different expressions in three R. rugosa germplasms.
TFs	Gene_ID	8-16_1	8-16_2	8-16_3	8-37_1	8-37_2	8-37_3	8-16	8-37	log2FoldChange	P-value	Padj
MYB	evm.TU.Chr7.5561	10.7766	19.694	15.4947	190.549	136.142	164.627	15.3217	163.773	-3.4153	1.15246e-25	3.26272e-24
	evm.TU.Chr3.826	29.6357	29.5409	40.2861	192.859	143.079	152.308	33.1543	162.749	-2.29923	7.20803e-17	1.19184e-15
	evm.TU.Chr7.71	30.5338	42.9686	43.385	185.929	130.072	170.227	38.9625	162.076	-2.05573	5.40735e-14	6.87844e-13
	evm.TU.Chr6.2840	1.79611	1.79036	5.16488	62.3614	55.4974	72.7942	2.91712	63.551	-4.48392	2.04749e-13	2.45265e-12
	evm.TU.Chr2.719	82.6209	51.0252	23.7585	2.30968	3.46859	2.23982	52.4682	2.6727	4.27153	1.58723e-09	1.30368e-08
	evm.TU.Chr2.4616	8.98053	8.9518	17.5606	71.6002	44.2245	73.9142	11.831	63.2463	-2.42802	5.25986e-08	3.60838e-07
	evm.TU.Chr1.1887	0	0	0	24.2517	16.4758	29.1177	0	23.2817	-7.06815	1.32726e-07	8.67952e-07
	evm.TU.Chr1.1831	25.1455	24.1698	19.6266	0	0	0	22.9806	0	6.91125	2.18368e-07	1.392e-06
	evm.TU.Chr6.938	0.898053	5.37108	1.03298	26.5614	16.4758	15.6788	2.43404	19.572	-2.98109	0.000412036	0.00151856
	evm.TU.Chr6.5177	0.898053	1.79036	1.03298	10.3936	27.7487	8.95929	1.24046	15.7005	-3.66808	0.000460894	0.00168578
	evm.TU.Chr6.5797	1.79611	5.37108	4.13191	27.7162	19.0772	13.4389	3.76636	20.0775	-2.41523	0.00118839	0.00398792
	evm.TU.Chr6.5744	21.5533	27.7506	11.3627	3.46452	2.60144	5.59956	20.2222	3.88851	2.40388	0.00142175	0.00469233
	evm.TU.Chr6.2177	0	0.89518	0	5.77421	6.07003	7.83938	0.298393	6.56121	-4.28305	0.00815845	0.0223595
	evm.TU.Chr2.119	7.18442	7.16144	11.3627	0	1.73429	0	8.56954	0.578098	3.70877	0.0097269	0.0261294
WD40	evm.TU.Chr6.6883	501.114	450.275	486.532	1977.09	1702.21	2351.81	479.307	2010.37	-2.06787	5.1604e-52	4.66143e-50
	evm.TU.Chr6.4124	32.3299	22.3795	47.5169	6.92905	6.07003	7.83938	34.0754	6.94615	2.29791	6.67316e-05	0.000285253
	evm.TU.Chr7.2580	2.69416	0	1.03298	16.1678	12.1401	14.5588	1.24238	14.2889	-3.51405	0.000793343	0.00277038
	evm.TU.Chr6.1755	28.7377	23.2747	18.5936	5.77421	0.867147	8.95929	23.5353	5.20022	2.22864	0.00176282	0.00570289
bHLH	evm.TU.Chr3.2620	1.79611	1.79036	3.09893	310.652	334.719	343.813	2.22847	329.728	-7.23427	3.71824e-36	1.76883e-34
	evm.TU.Chr1.1356	54.7812	65.3481	75.4073	269.078	267.081	349.412	65.1789	295.191	-2.18184	1.2618e-23	3.21191e-22
	evm.TU.Chr5.6646	92.4994	101.155	112.594	473.485	542.834	300.136	102.083	438.818	-2.10756	1.20492e-21	2.76405e-20
	evm.TU.Chr6.5118	71.8442	73.4047	105.364	3.46452	4.33574	4.47965	83.5375	4.0933	4.34135	5.34799e-16	8.21665e-15
	evm.TU.Chr3.2402	5.38832	6.26626	2.06595	12.7033	19.9444	23.5181	4.57351	18.7219	-2.01888	0.00527971	0.0151957
