# Supplementary material for: Transcriptome and chemical analyses revealed the mechanism of flower color formation in Rosa rugosa
Source: Front Plant Sci. 2022 Sep 23;13:1021521. doi: 10.3389/fpls.2022.1021521 (PMC9539313; doi:10.3389/fpls.2022.1021521)
Supplement: Supplementary file 8 [file Table_6.xlsx]

## Sheet: sheet1
Supplementary Table 6 The list of identified anthocyanin transportation models in three R. rugosa germplasms.
Transportation	Gene_ID	8-16_1	8-16_2	8-16_3	8-37_1	8-37_2	8-37_3	7-23_1	7-23_2	7-23_3	8-16vs8-37_log2FoldChange	8-16vs7-23_log2FoldChange	8-37vs7-23_log2FoldChange
GST	evm.model.Chr4.3476	24.5863	22.3543	34.3798	8.68916	10.7045	20.5822	417.874	452.928	469.085	1.02137	-3.91991	-5.03859
	evm.model.Chr2.1874	0.312415	0.103976	0.600362	9.71341	6.57218	6.52449	17.0089	18.5978	14.5751	-4.53385	-5.54529	-1.11195
	evm.model.Chr2.1761	168.392	150.349	159.696	6.91914	10.5553	12.788	13.5469	14.1755	14.8819	3.97165	3.61647	-0.458367
	evm.model.Chr1.4440	9.25436	8.42202	8.6282	31.6831	27.5637	28.2135	61.217	69.7401	69.4638	-1.73994	-2.80207	-1.16526
	evm.model.Chr5.1825	47.9664	35.3802	28.0673	11.024	14.1429	10.2962	54.2865	42.8403	64.6641	1.63876	-0.409447	-2.14954
	evm.model.Chr4.1419	26.7244	21.3255	25.4598	5.93279	4.53859	3.36161	4.37477	3.66143	4.50975	2.40316	2.67317	0.170081
	evm.model.Chr7.5106	3.41425	2.60682	2.31568	0.256617	0.768177	0.503318	9.72472	13.1435	9.41899	2.40441	-1.81807	-4.31113
	evm.model.Chr4.681	19.4947	18.8037	17.443	3.04317	2.40394	2.10012	0.6375	1.10326	0.996338	2.88105	4.48756	1.49811
MRP/ABCC	evm.model.Chr4.3642	2.05098	2.20358	2.23627	1.79454	1.79064	2.5979	0.451115	0.492799	0.470757	0.0668749	2.32594	2.15833
	evm.model.Chr3.4796	157.946	175.492	192.66	13.9705	17.1429	14.1407	23.0876	23.5141	24.8674	3.52909	3.00622	-0.624668
	evm.model.Chr3.4795	9.50724	8.94387	9.87103	0.29248	0.26266	0.19122	1.67636	1.77546	1.08665	5.23256	2.77147	-2.5681
MATE	evm.model.Chr3.4692	19.8367	16.1465	19.9667	210.963	196.56	206.658	129.719	140.552	130.397	-3.46479	-2.71405	0.648088
	evm.model.Chr3.4696	39.2408	41.5553	45.0379	255.973	257.979	280.451	33.6157	35.6772	37.2842	-2.66615	0.365572	2.93025
	evm.TU.Chr2.1591	3.15003	2.83503	2.60891	0.396819	0.296968	0.277966	3.46287	2.6067	3.55139	3.14606	-0.0366596	-3.28555
