# Supplementary material for: Transcriptome and chemical analyses revealed the mechanism of flower color formation in Rosa rugosa
Source: Front Plant Sci. 2022 Sep 23;13:1021521. doi: 10.3389/fpls.2022.1021521 (PMC9539313; doi:10.3389/fpls.2022.1021521)
Supplement: Supplementary file 9 [file Table_7.xlsx]

## Sheet: Sheet1
Supplementary Table 7 The expression patterns of 22 identified TFs related to anthocyanin biosynthesis in three R. rugosa germplasms.
TFs	Gene_ID	Annotation	7-23_1	7-23_2	7-23_3	8-37_1	8-37_2	8-37_3	8-16_1	8-16_2	8-16_3	8-37vs7-23_log2FoldChange	8-16vs7-23_log2FoldChange	8-16vs8-37_log2FoldChange	Gene_description
MYB	evm.TU.Chr4.128	MYB114	297.782	261.98	370.385	16.1478	12.5406	12.6487	34.7343	36.2673	46.5559	-4.46296	-2.85943	1.50194	- && Q9FNV8.1 RecName: Full=Transcription factor MYB114; AltName: Full=Myb-related protein 114; Short=AtMYB114 && PF00249:Myb-like DNA-binding domain
	evm.TU.Chr6.2840	MYB114	4.75646	2.9078	3.1298	8.62232	7.64763	10.1782	0.249932	0.249541	0.720434	1.318	-3.05786	-4.48392	- && Q9FNV8.1 RecName: Full=Transcription factor MYB114; AltName: Full=Myb-related protein 114; Short=AtMYB114 && PF00249:Myb-like DNA-binding domain
	evm.TU.Chr3.826	MYB90	28.2418	22.4	26.5861	20.3379	15.038	16.2427	3.14533	3.14041	4.28597	-0.553954	-2.75178	-2.29923	- && Q9ZTC3.1 RecName: Full=Transcription factor MYB90; AltName: Full=Myb-related protein 90; Short=AtMYB90; AltName: Full=Production of anthocyanin pigment 2 protein && PF00249:Myb-like DNA-binding domain
	evm.TU.Chr4.3701	MYB90	21.933	35.3091	24.7666	0	0	0	0	0	0	-10.465	-10.5053	--	- && Q9ZTC3.1 RecName: Full=Transcription factor MYB90; AltName: Full=Myb-related protein 90; Short=AtMYB90; AltName: Full=Production of anthocyanin pigment 2 protein && PF00249:Myb-like DNA-binding domain
	evm.TU.Chr6.2841	MYB90	0.44742	1.0204	0.608056	0.13184	0.295995	0.258585	0	0	0	-1.53522	-4.98883	-3.53736	- && Q9ZTC3.1 RecName: Full=Transcription factor MYB90; AltName: Full=Myb-related protein 90; Short=AtMYB90; AltName: Full=Production of anthocyanin pigment 2 protein && PF00249:Myb-like DNA-binding domain
	evm.TU.Chr1.1887	MYB90	0	0	0	2.79427	1.89199	3.39273	0	0	0	8.11393	--	-7.06815	- && Q9ZTC3.1 RecName: Full=Transcription factor MYB90; AltName: Full=Myb-related protein 90; Short=AtMYB90; AltName: Full=Production of anthocyanin pigment 2 protein && PF00249:Myb-like DNA-binding domain
	evm.TU.Chr7.2218	C1	8.89716	9.0853	9.79219	0	0.187851	0	0.0982265	0.392292	0.226512	-6.92631	-5.14542	1.8047	- && P10290.1 RecName: Full=Anthocyanin regulatory C1 protein && PF00249:Myb-like DNA-binding domain
	evm.TU.Chr6.939	C1	0.473253	0.399982	0.192949	14.5588	15.122	17.3546	5.10778	9.12079	4.53024	5.50124	4.27011	-1.32766	- && P10290.1 RecName: Full=Anthocyanin regulatory C1 protein && PF00249:Myb-like DNA-binding domain
	evm.TU.Chr2.119	C1	0.353397	0.663738	0.840484	0	0.155862	0	0.651996	0.650977	1.03367	-3.35034	0.451834	3.70877	- && P10290.1 RecName: Full=Anthocyanin regulatory C1 protein && PF00249:Myb-like DNA-binding domain
	evm.TU.Chr2.719	MYB3	8.89593	5.75404	8.13185	0.187238	0.280247	0.183621	6.74083	4.16986	1.94306	-5.06172	-0.691825	4.27153	- && Q9S9K9.1 RecName: Full=Transcription factor MYB3; AltName: Full=Myb-related protein 3; Short=AtMYB3 && PF00249:Myb-like DNA-binding domain
	evm.TU.Chr7.177	MYB3	10.3088	12.0638	10.7769	0.841202	0.524609	0	0.109726	0.219109	0	-4.55743	-6.46406	-2.03955	- && Q9S9K9.1 RecName: Full=Transcription factor MYB3; AltName: Full=Myb-related protein 3; Short=AtMYB3 && PF00249:Myb-like DNA-binding domain
	evm.TU.Chr2.117	MYB3	2.87001	2.68943	3.58024	0	0	0	0.0889085	0	0	-7.30481	-6.38626	--	- && Q9S9K9.1 RecName: Full=Transcription factor MYB3; AltName: Full=Myb-related protein 3; Short=AtMYB3 && PF00249:Myb-like DNA-binding domain
	evm.TU.Chr3.4022	MYB44	5.98568	6.55848	6.7192	0.419577	0.418666	0.137157	1.31351	1.09288	0.694141	-4.24121	-2.49369	1.64856	- && Q9FDW1.1 RecName: Full=Transcription factor MYB44; AltName: Full=Myb-related protein 44; Short=AtMYB44; AltName: Full=Myb-related protein R1; Short=AtMYBR1 && PF00249:Myb-like DNA-binding domain
	evm.TU.Chr4.1384	MYB44	5.767	5.01204	5.67936	1.921	2.26701	2.0288	1.27215	0.981486	1.53347	-1.3658	-2.00231	-0.730634	- && Q9FDW1.1 RecName: Full=Transcription factor MYB44; AltName: Full=Myb-related protein 44; Short=AtMYB44; AltName: Full=Myb-related protein R1; Short=AtMYBR1 && PF00249:Myb-like DNA-binding domain
	evm.TU.Chr7.71	MYB44	0	0	0	16.4089	11.4409	15.1923	2.71203	3.82276	3.86276	10.9154	8.96224	-2.05573	- && Q9FDW1.1 RecName: Full=Transcription factor MYB44; AltName: Full=Myb-related protein 44; Short=AtMYB44; AltName: Full=Myb-related protein R1; Short=AtMYBR1 && PF00249:Myb-like DNA-binding domain
	evm.TU.Chr1.2774	MYB108	2.29982	3.23324	3.94971	101.429	97.7908	103.894	50.1535	48.6388	50.0618	5.03214	4.10088	-1.03298	- && Q9LDE1.1 RecName: Full=Transcription factor MYB108; AltName: Full=Myb-related protein 108; Short=AtMYB108; AltName: Full=Protein BOTRYTIS-SUSCEPTIBLE 1 && PF00249:Myb-like DNA-binding domain
	evm.TU.Chr7.176	MYB308	96.4594	96.0489	106.473	1.35429	2.36486	6.05035	4.94629	5.29132	5.70313	-4.90759	-4.10619	0.708489	- && P81393.1 RecName: Full=Myb-related protein 308 && PF00249:Myb-like DNA-binding domain
	evm.TU.Chr2.6067	MYB308	93.547	103.667	104.255	659.485	581.659	768.445	804.809	926.727	1078.04	2.76864	3.34657	0.476951	- && P81393.1 RecName: Full=Myb-related protein 308 && PF00249:Myb-like DNA-binding domain
	evm.TU.Chr7.4307	MYB330	65.2354	66.569	67.4221	921.481	911.242	906.871	814.729	777.406	879.462	3.81389	3.75979	-0.156097	- && P81395.1 RecName: Full=Myb-related protein 330 && PF00249:Myb-like DNA-binding domain
bHLH	evm.TU.Chr3.2933	GL3	1.62228	2.0597	1.72173	0.0443535	0	0.0869932	0.0694255	0.069317	0	-5.45994	-5.09489	0.129376	- && Q9FN69.1 RecName: Full=Transcription factor GLABRA 3; AltName: Full=Basic helix-loop-helix protein 1; Short=AtMYC6; Short=AtbHLH1; Short=bHLH 1; AltName: Full=Protein SHAPESHIFTER; AltName: Full=Transcription factor EN 31; AltName: Full=bHLH transcription factor bHLH001 && PF14215:bHLH-MYC and R2R3-MYB transcription factors N-terminal
	evm.TU.Chr2.2070	MYC1	18.2429	17.2477	18.3108	2.78801	3.86609	2.73414	7.66909	6.21539	6.17868	-2.47165	-1.29424	1.07945	- && E3SXU4.1 RecName: Full=Basic helix-loop-helix protein A [Pisum sativum] && PF14215:bHLH-MYC and R2R3-MYB transcription factors N-terminal|PF00010:Helix-loop-helix DNA-binding domain
WD40	evm.TU.Chr4.2296	AN11	2.45134	2.06402	3.1561	0.0855389	0.0640148	0.335545	0.870298	0.401048	1.00346	-4.01429	-1.63951	2.25902	- && Q9LPV9.1 RecName: Full=WD repeat-containing protein LWD1; AltName: Full=Protein ANTHOCYANIN 11-A; Short=AtAN11-A; AltName: Full=Protein LIGHT-REGULATED WD1; AltName: Full=WD repeat-containing protein AN11-A && -
