# Supplementary material for: Transcriptome and chemical analyses revealed the mechanism of flower color formation in Rosa rugosa
Source: Front Plant Sci. 2022 Sep 23;13:1021521. doi: 10.3389/fpls.2022.1021521 (PMC9539313; doi:10.3389/fpls.2022.1021521)
Supplement: Supplementary file 10 [file Table_8.xlsx]

## Sheet: Sheet1
Supplementary Table 8 The correlation analysis between three key TFs and structural genes involved in anthocyanin biosynthesis.
TFS	Structural gene	Correlation	P-Value
evm.TU.Chr4.128 (MYB114)	evm.TU.Chr4.1818 (PAL)	0.982749	2.1832e-06
	evm.TU.Chr3.237 (CHS)	0.948115	9.95547e-05
	evm.TU.Chr3.238 (CHS)	0.95471	6.22703e-05
	evm.TU.Chr1.3606 (LAR)	0.836612	0.00492861
	evm.TU.Chr6.5285 (BZ1)	-0.993923	5.72624e-08
	evm.TU.Chr3.1702 (BZ1)	-0.870801	0.00224435
	evm.TU.Chr1.3153 (AOMT)	-0.877945	0.00185265
	evm.TU.Chr3.242 (CHS)	0.99422	4.80686e-08
	evm.TU.Chr6.1383 (F3H)	0.935532	0.00021023
	evm.TU.Chr3.5119 (4CL)	0.967768	1.91799e-05
	evm.TU.Chr1.1622 (UGT75C1)	-0.841784	0.00442738
	evm.TU.Chr1.1625 (UGT75C1)	-0.921258	0.000417389
	evm.TU.Chr5.5328 (BZ1)	0.94128	0.000152484
	evm.TU.Chr6.1665 (BZ1)	-0.931106	0.000264064
	evm.TU.Chr5.754 (BZ1)	-0.924635	0.000359234
	evm.TU.Chr3.3168 (BZ1)	0.935154	0.000214502
	evm.TU.Chr7.4253 (GT1)	0.995165	2.5754e-08
	evm.TU.Chr7.4258 (GT1)	0.942788	0.00013942
	evm.TU.Chr3.4755 (GT1)	0.861641	0.00282582
	evm.TU.Chr3.4758 (GT1)	0.982672	2.21714e-06
evm.TU.Chr6.939 (C1)	evm.TU.Chr4.1818 (PAL)	-0.97638	6.51618e-06
	evm.TU.Chr3.237 (CHS)	-0.962144	3.34899e-05
	evm.TU.Chr3.238 (CHS)	-0.968397	1.79126e-05
	evm.TU.Chr1.3606 (LAR)	-0.865833	0.00254828
	evm.TU.Chr6.5285 (BZ1)	0.979647	3.88266e-06
	evm.TU.Chr3.1702 (BZ1)	0.902001	0.000880438
	evm.TU.Chr1.3153 (AOMT)	0.908016	0.000709632
	evm.TU.Chr3.242 (CHS)	-0.977012	5.92995e-06
	evm.TU.Chr6.1383 (F3H)	-0.952477	7.35293e-05
	evm.TU.Chr3.5119 (4CL)	-0.969577	1.56973e-05
	evm.TU.Chr1.1622 (UGT75C1)	0.878484	0.00182517
	evm.TU.Chr1.1625 (UGT75C1)	0.941628	0.000149398
	evm.TU.Chr5.5328 (BZ1)	-0.959375	4.27611e-05
	evm.TU.Chr6.1665 (BZ1)	0.945031	0.000121478
	evm.TU.Chr5.754 (BZ1)	0.945048	0.000121349
	evm.TU.Chr3.3168 (BZ1)	-0.951641	7.80941e-05
	evm.TU.Chr7.4253 (GT1)	-0.985897	1.08181e-06
	evm.TU.Chr7.4258 (GT1)	-0.95738	5.04718e-05
	evm.TU.Chr3.4755 (GT1)	-0.868606	0.00237535
	evm.TU.Chr3.4758 (GT1)	-0.98568	1.1409e-06
evm.TU.Chr1.2774 (MYB108)	evm.TU.Chr4.1818 (PAL)	-0.987783	6.55741e-07
	evm.TU.Chr3.237 (CHS)	-0.979086	4.26813e-06
	evm.TU.Chr3.238 (CHS)	-0.982979	2.08361e-06
	evm.TU.Chr1.3606 (LAR)	-0.909824	0.00066322
	evm.TU.Chr6.5285 (BZ1)	0.965893	2.33341e-05
	evm.TU.Chr3.1702 (BZ1)	0.929289	0.00028873
	evm.TU.Chr1.3153 (AOMT)	0.933649	0.000232092
	evm.TU.Chr3.242 (CHS)	-0.972929	1.04666e-05
	evm.TU.Chr6.1383 (F3H)	-0.976667	6.24512e-06
	evm.TU.Chr3.5119 (4CL)	-0.984463	1.51605e-06
	evm.TU.Chr1.1622 (UGT75C1)	0.911724	0.000616758
	evm.TU.Chr1.1625 (UGT75C1)	0.966547	2.18202e-05
	evm.TU.Chr5.5328 (BZ1)	-0.975043	7.89078e-06
	evm.TU.Chr6.1665 (BZ1)	0.969429	1.59635e-05
	evm.TU.Chr5.754 (BZ1)	0.965187	2.5052e-05
	evm.TU.Chr3.3168 (BZ1)	-0.975567	7.32937e-06
	evm.TU.Chr7.4253 (GT1)	-0.982878	2.12672e-06
	evm.TU.Chr7.4258 (GT1)	-0.926109	0.000335725
	evm.TU.Chr3.4755 (GT1)	-0.89708	0.00103995
	evm.TU.Chr3.4758 (GT1)	-0.983399	1.90985e-06
